# Supplementary material for: Effect of Curcumin Plus Piperine on Redox Imbalance, Fecal Calprotectin and Cytokine Levels in Inflammatory Bowel Disease Patients: A Randomized, Double-Blind, Placebo-Controlled Clinical Trial
Source: Pharmaceuticals (Basel). 2024 Jun 28;17(7):849. doi: 10.3390/ph17070849 (PMC11279814; doi:10.3390/ph17070849)
Supplement: Supplementary file 1 [file pharmaceuticals-17-00849-s001.zip]

Archive with 1 entries (1 files):
- pharmaceuticals-3006527-supplementary.pdf
